# Supplementary material for: Ionic Liquid-Assisted Grinding: An Electrophilic Fluorination Benchmark
Source: Molecules. 2021 Sep 23;26(19):5756. doi: 10.3390/molecules26195756 (PMC8510021; doi:10.3390/molecules26195756)
Supplement: Supplementary file 1 [file molecules-26-05756-s001.zip]

Archive with 1 entries (1 files):
- molecules-1386105-supplementary.pdf
